# Supplementary material for: Heterologous Production of Isopropanol Using Metabolically Engineered Acetobacterium woodii Strains
Source: Bioengineering (Basel). 2023 Nov 30;10(12):1381. doi: 10.3390/bioengineering10121381 (PMC10741115; doi:10.3390/bioengineering10121381)
Supplement: Supplementary file 1 [file bioengineering-10-01381-s001.zip]

Archive with 1 entries (1 files):
- bioengineering-2733126-supplementary.pdf
